# Supplementary material for: Nitrogen Use Efficiency Phenotype and Associated Genes: Roles of Germination, Flowering, Root/Shoot Length and Biomass
Source: Front Plant Sci. 2021 Jan 20;11:587464. doi: 10.3389/fpls.2020.587464 (PMC7855041; doi:10.3389/fpls.2020.587464)
Supplement: Supplementary Table 1 — Dates of sowing, planting and harvest for Rabi 2017-18 and Kharif 2017 and 2018. [file Table_1.XLSX]

## Sheet: Supplementary Table S1
Supplementary Table S1. Dates of sowing, planting and harvest for Rabi 2017-18 and Kharif 2017 and 2018:
S No	season	Date of sowing	Date of planting	Date of harvest
1	Kharif-2017	27/6/2017	24/7/2017	2017-05-11
2	Rabi 2017-18	2018-02-01	21/1/2018	15/5/2018
3	Kharif-2018	23/6/2018	16/7/2018	21/10/2018
