# Supplementary material for: Nitrogen Use Efficiency Phenotype and Associated Genes: Roles of Germination, Flowering, Root/Shoot Length and Biomass
Source: Front Plant Sci. 2021 Jan 20;11:587464. doi: 10.3389/fpls.2020.587464 (PMC7855041; doi:10.3389/fpls.2020.587464)
Supplement: Supplementary Table 2 — Individual PCA scores. [file Table_2.XLSX]

## Sheet: Supplementary Table S2
Supplementary Table S2: Principal Component Analysis (PCA) of all measured parameters:
	Parameters	Component 1	Component 2	Component 3
	V1	0.907	0.258	0.231
	V2	0.912	0.298	0.078
	V3	0.837	0.035	0.244
	V4	0.943	0.253	0.121
	V5	-0.365	0.823	-0.026
	V6	-0.444	0.798	0.149
	V7	-0.225	0.923	0.025
	V8	-0.525	0.782	-0.229
	V9	0.602	0.533	0.423
	V10	0.672	0.435	0.389
	V11	-0.002	0.901	0.226
	R1	0.842	-0.049	0.304
	R2	0.709	-0.057	-0.579
	R3	0.549	-0.277	0.641
	R4	0.93	-0.219	-0.086
	R5	0.778	0.091	-0.597
	R6	0.918	0.256	-0.032
	R7	0.894	0.179	-0.35
	R8	0.909	0.063	-0.199
	R9	0.522	0.314	-0.229
	V12	-0.3	0.908	-0.155
	V13	0.234	0.746	-0.236
	V14	-0.62	-0.481	0.331
	V15	-0.39	0.768	0.267
	G	0.92	-0.287	0.147
	% of Variance	47.877	27.625	9.16
	% of Cumulative Variance	47.877	75.502	84.662
