# Supplementary material for: Nitrogen Use Efficiency Phenotype and Associated Genes: Roles of Germination, Flowering, Root/Shoot Length and Biomass
Source: Front Plant Sci. 2021 Jan 20;11:587464. doi: 10.3389/fpls.2020.587464 (PMC7855041; doi:10.3389/fpls.2020.587464)
Supplement: Supplementary Table 4 — Mean values along with standard deviation and standard errors for each of the N treatment of the measured 25 phenotypic. [file Table_4.XLSX]

## Sheet: Supplementary Table S4
Supplementary Table S4 (provided as a separate excel file). Mean values with their stats of the measured 25 phenotypic parameters in each of the N treatment(nitrate/urea soures and normal (15mM)/low (1.5mM) doses): Separately provided in excel sheet labeled as ‘mean data with stats for each of the N treatment (normal nitrate, low nitrate, normal urea and low urea)”. Average of means of 5 rice gen…
Mean data with stats for each of the N treatment (normal nitrate, low nitrate, normal urea and low urea)
Genotype	Treatment	Shoot length before harv. (cm)	shoot length after harvest (cm)	Root length (cm)	Total plant length (cm)	stem thickness (mm)	leaf width (mm)	chlorophyll	Leaf number at veg. stage	Fresh plant weight (mg)	Dry plant weight (mg)	Total leaf number at rep. stage	Flowering (Days)	filled seed weight (mg)	unfilled seed weight (mg)	Total seed weight (mg)	filled seed number	unfilled seed number	Total seed number	Panicle weight (mg)	Weight of panicle remains (mg)	Green leaf no. at veg stage	Green leaf no. at rep. stage	yellow leaf no at veg. stage	yellow leaf no at rep. stage	Germination (Days)
Aditya	Normal nitrate	53.41	58.951	11.935	70.887	1.08	1.158	21.077	7.718	833.283	709.177	9.354	114.58	235.848	19.319	255.167	16.87	9.354	26.225	494.516	239.348	5.75	6.87	1.968	2.483	13.906
Nidhi	Normal nitrate	77.059	94.531	21.821	116.353	1.3937	1.143	25.9125	7.562	2386.66	1951.81	9.875	132.812	1213.34	99.2	1312.54	73.593	42.187	115.781	1475.94	163.396	6.437	7.593	1.125	2.218	24.968
Panvel	Normal nitrate	76.559	83.533	24.096	107.63	1.554	1.325	22.889	7.843	3023.12	2494.54	11.3	106.3	233.746	61.683	295.43	17.466	34.533	52	456.833	161.403	6.687	9.433	1.156	1.866	27.968
Triguna	Normal nitrate	97.343	88.1	23.3	111.4	1.165	1.293	21.5625	7.25	2619.65	2261.11	13.281	138.031	303.853	156.14	459.993	21.566	58.333	79.9	631.333	171.34	6.25	10.687	1	2.593	23.75
Vikramarya	Normal nitrate	71.715	83.016	20.629	103.645	1.144	1.128	22.7281	7.781	2033.35	1832.72	10.129	120	252.264	65.806	318.07	17.162	19.48	36.645	420.096	102.028	6.343	8.161	1.437	1.967	16.875
	Average	75.2172	81.6262	20.3562	101.983	1.26734	1.2094	22.8338	7.6308	2179.21	1849.87	10.7878	122.345	447.81	80.4296	528.24	29.3314	32.7774	62.1102	695.743	167.503	6.2934	8.5488	1.3372	2.2254	21.4934
	SD	15.6729	13.4924	4.89359	18.0055	0.199326	0.092235	1.88382	0.237136	833.966	688.583	1.56536	13.0273	428.879	50.9514	445.176	24.8171	19.1715	36.1783	443.397	48.7788	0.344663	1.51954	0.387116	0.315231	5.87333
	SE	7.00915	6.03397	2.18848	8.05229	0.0891413	0.0412488	0.842471	0.106051	372.961	307.944	0.70005	5.826	191.801	22.7862	199.089	11.0986	8.57376	16.1794	198.293	21.8145	0.154138	0.679559	0.173123	0.140975	2.62663
Genotype	Treatment	Shoot length before harv. (cm)	shoot length after harvest (cm)	Root length (cm)	Total plant length (cm)	stem thickness (mm)	leaf width (mm)	chlorophyll	Leaf number at veg. stage	Fresh plant weight (mg)	Dry plant weight (mg)	Total leaf number at rep. stage	Flowering (Days)	filled seed weight (mg)	unfilled seed weight (mg)	Total seed weight (mg)	filled seed number	unfilled seed number	Total seed number	Panicle weight (mg)	Weight of panicle remains (mg)	Green leaf no. at veg stage	Green leaf no. at rep. stage	yellow leaf no at veg. stage	yellow leaf no at rep. stage	Germination (Days)
Aditya	low nitrate	46.96	49.7	13.15	62.85	0.935	0.983	20.2469	6.937	702.776	644.506	8.566	120	148.42	12.056	160.476	9.833	6.366	16.2	209.333	48.856	5.437	6.4	1.5	2.166	16.633
Nidhi	low nitrate	69.268	78.406	19.187	97.593	1.145	1.037	21.4656	6.781	1433.79	1284.07	8.281	134.625	548.746	151.482	700.229	39.625	45.468	85.093	878.656	178.85	5.875	6.187	0.906	2.093	25.625
Panvel	low nitrate	67.438	72.935	21.477	91.412	1.111	1.106	24.65	7.483	1784.79	1599.55	8.58	120.354	610.748	89.47	700.219	27.838	26.354	54.193	803.096	102.877	6.193	6.516	1.322	2.064	27
Triguna	low nitrate	78.587	80.67	19.016	99.687	0.9281	1.046	23.6094	6.625	2271.4	2020.25	9.419	137.967	639.834	131.921	771.756	43.709	56.677	100.387	921.875	146.993	5.562	7.354	1.062	2.064	29.125
Vikramarya	low nitrate	65.882	74.328	14.331	88.346	1.126	1.125	20.4312	6.937	1605.75	1310	9.812	127.75	598.687	70.534	669.221	31.5	17.781	49.281	808.437	139.215	6.031	7.75	1	2.062	20.678
	Average	65.627	71.2078	17.4322	87.9776	1.04902	1.0594	22.0806	6.9526	1559.7	1371.67	8.9316	128.139	509.287	91.0926	600.38	30.501	30.5292	61.0308	724.279	123.358	5.8196	6.8414	1.158	2.0898	23.8122
	SD	11.5436	12.4162	3.5321	14.7724	0.107937	0.0569939	1.96215	0.323488	572.161	503.197	0.650621	8.14952	204.396	54.7401	248.778	13.162	20.437	32.8729	292.122	49.6474	0.316199	0.674031	0.245736	0.0444994	5.07539
	SE	5.16246	5.55271	1.5796	6.60641	0.048271	0.0254884	0.877498	0.144668	255.878	225.037	0.290966	3.64458	91.4088	24.4805	111.257	5.88623	9.13971	14.7012	130.641	22.203	0.141408	0.301436	0.109896	0.0199008	2.26978
Genotype	Treatment	Shoot length before harv. (cm)	shoot length after harvest (cm)	Root length (cm)	Total plant length (cm)	stem thickness (mm)	leaf width (mm)	chlorophyll	Leaf number at veg. stage	Fresh plant weight (mg)	Dry plant weight (mg)	Total leaf number at rep. stage	Flowering (Days)	filled seed weight (mg)	unfilled seed weight (mg)	Total seed weight (mg)	filled seed number	unfilled seed number	Total seed number	Panicle weight (mg)	Weight of panicle remains (mg)	Green leaf no. at veg stage	Green leaf no. at rep. stage	yellow leaf no at veg. stage	yellow leaf no at rep. stage	Germination (Days)
Aditya	Normal urea	49.73	55.406	12.343	67.75	1.243	1.15	36.8781	7.781	1043.25	906.281	12.406	112.468	292.568	15.984	308.553	19.843	10.156	30	354.062	45.228	6.406	9.187	1.375	3.218	11.437
Nidhi	Normal urea	75.662	87.693	18.703	106.396	1.223	1.084	34.3312	7.593	2102.32	1783.51	10.937	128.281	992.721	90.662	1083.38	69.812	46.343	116.156	1333.59	250.209	6.5	11.781	1.093	2.468	25
Panvel	Normal urea	70.862	79.275	19.446	98.721	1.4919	1.215	34.0563	7.656	2524.49	2052.77	14.75	132.562	565.109	62.303	627.396	30.625	26.968	57.593	703.125	75.728	6.312	6.766	1.343	2.968	24.031
Triguna	Normal urea	72.793	86.748	21.138	107.88	1.126	1.028	31.8844	7.156	1983.17	1770.1	15.225	135.645	737.654	113.174	850.829	67	52.645	119.645	1787.39	936.532	6.093	12.29	1.062	2.935	29.093
Vikramarya	Normal urea	70.845	76.3	20.45	96.75	1.2306	1.115	34.9	7.718	1444.41	1038.28	16.233	135.366	574.843	73.763	648.606	33.466	25.766	59.233	824.233	175.626	6.838	13.2	1.096	3.033	18
	Average	67.9784	77.0844	18.416	95.4994	1.2629	1.1184	34.41	7.5808	1819.53	1510.19	13.9102	128.864	632.579	71.1772	703.754	44.1492	32.3756	76.5254	1000.48	296.665	6.4298	10.6448	1.1938	2.9244	21.5122
	SD	10.3894	13.0508	3.52034	16.2326	0.136211	0.0701734	1.79178	0.24757	580.313	505.979	2.17554	9.632	257.02	36.315	287.579	22.7407	17.1215	39.5347	562.922	366.835	0.273602	2.63139	0.151815	0.277628	6.88881
	SE	4.64626	5.8365	1.57434	7.25943	0.0609155	0.0313825	0.801307	0.110716	259.524	226.281	0.972931	4.30756	114.943	16.2406	128.609	10.17	7.65695	17.6804	251.746	164.054	0.122359	1.1768	0.0678936	0.124159	3.08077
Genotype	Treatment	Shoot length before harv. (cm)	shoot length after harvest (cm)	Root length (cm)	Total plant length (cm)	stem thickness (mm)	leaf width (mm)	chlorophyll	Leaf number at veg. stage	Fresh plant weight (mg)	Dry plant weight (mg)	Total leaf number at rep. stage	Flowering (Days)	filled seed weight (mg)	unfilled seed weight (mg)	Total seed weight (mg)	filled seed number	unfilled seed number	Total seed number	Panicle weight (mg)	Weight of panicle remains (mg)	Green leaf no. at veg stage	Green leaf no. at rep. stage	yellow leaf no at veg. stage	yellow leaf no at rep. stage	Germination (Days)
Aditya	low urea	50.93	55.161	14.58	69.741	1.0177	1	23.2972	7.156	827.816	703.058	8.531	114.9	509.938	13.274	523.212	28.193	6.774	34.967	683.87	160.658	5.531	6.093	1.593	2.437	18.677
Nidhi	low urea	67.69	81.034	17.844	98.879	0.9437	0.896	25.66	6.966	1162.99	1054.28	8.862	134.31	890.379	85.979	976.358	58.137	34	92.137	1078.96	102.606	5.125	6.551	1.281	2.31	27.133
Panvel	low urea	67.719	70.3	22.94	93.24	0.9774	1.021	23.4812	6.806	1414.95	1266.02	8.966	136	848.73	69.75	918.48	53.833	32.4	86.233	1074.33	155.853	5.437	6.766	1.156	2.133	27.031
Triguna	low urea	78.475	84.703	22.64	107.343	0.736	0.918	25.2188	6.312	1968.09	1744.52	10.2	143.214	527.784	550.856	1078.64	35.656	44.593	80.25	1305.94	227.296	4.968	8	1.343	2.5	31.937
Vikramarya	low urea	64.177	74.596	18.2	92.796	1.008	0.981	24.6875	6.812	1550.47	1305.06	9.838	137.225	684.348	84.948	769.287	39.903	16.87	56.774	907.806	138.519	5.656	7.677	1.156	2.161	26.451
	Average	65.7982	73.1588	19.2408	92.3998	0.93656	0.9632	24.4689	6.8104	1384.86	1214.59	9.2794	133.13	692.236	160.961	853.195	43.1444	26.9274	70.0722	1010.18	156.986	5.3434	7.0174	1.3058	2.3082	26.2458
	SD	9.89522	11.5049	3.53539	13.9603	0.115791	0.0537838	1.04608	0.31308	426.617	380.465	0.705706	10.7287	176.132	219.971	215.746	12.5414	14.9946	23.7741	230.91	45.4326	0.287357	0.796213	0.179835	0.162591	4.7729
	SE	4.42528	5.14513	1.58108	6.24325	0.0517835	0.0240529	0.467822	0.140013	190.789	170.149	0.315601	4.79801	78.7687	98.3741	96.4847	5.6087	6.7058	10.6321	103.266	20.3181	0.12851	0.356077	0.0804247	0.0727127	2.13451
