# Supplementary material for: Nitrogen Use Efficiency Phenotype and Associated Genes: Roles of Germination, Flowering, Root/Shoot Length and Biomass
Source: Front Plant Sci. 2021 Jan 20;11:587464. doi: 10.3389/fpls.2020.587464 (PMC7855041; doi:10.3389/fpls.2020.587464)
Supplement: Supplementary Table 5 — Ranking of vegetative phenotypic parameters of N response by Feature selection method. [file Table_5.XLSX]

## Sheet: Supplementary Table S5
Supplementary Table S5. Ranking of vegetative phenotypic parameters of N response by feature selection method.Seeds of modal weight from 5 genotypes were sown on nutrient-free sand in 32 separate pots for each genotype and grown at 28°C in the greenhouse. They were watered with Arnon Hoagland medium with normal urea or nitrate as the sole source of N (15 mM) or one-tenth of normal N (1.5 mM) and …
S.No.	Parameter Name	A: Ranked by averaged combined data of nitrate and urea treatments for all genotypes	B: Ranked by average data of nitrate treatments for all genotypes	C: Ranked by average data of urea treatments for all genotypes
1	Germination (G)	2	2	2
2	Chlorophyll (V1)	4	7	1
3	Green leaf no. at veg. stage (V2)	12	15	12
4	Yellow leaf no. at veg. stage (V3)	15	13	17
5	Leaf width (V5)	17	17	16
6	Total leaf no. at veg. stage (V4)	10	9	13
7	Stem thickness (V6)	16	16	15
8	Shoot length before harvest (V7)	7	5	5
9	Total leaf no. at rep. stage (V8)	1	8	4
10	Green leaf no. at rep. stage (V9)	3	10	6
11	Yellow leaf no. at rep. stage (V10)	11	14	14
12	Fresh biomass (V11)	14	12	11
13	Shoot length after harvest (V12)	8	4	7
14	Root length (V13)	9	6	9
15	Total plant height (V14)	5	3	8
16	Dry biomass (V15)	13	11	10
17	Flowering (R1)	6	1	3
