# Supplementary material for: Nitrogen Use Efficiency Phenotype and Associated Genes: Roles of Germination, Flowering, Root/Shoot Length and Biomass
Source: Front Plant Sci. 2021 Jan 20;11:587464. doi: 10.3389/fpls.2020.587464 (PMC7855041; doi:10.3389/fpls.2020.587464)
Supplement: Supplementary Table 6 — Genes associated with shortlisted phenotypic parameters. [file Table_6.XLSX]

## Sheet: Supplementary Table S6
Supplementary Table S6: Genes listed for shortlisted phenotypic traits:Genes were mined for shortlisted phenotypic traits namely germination and flowering time, shoot/root length and vegetative biomass from literature and Oryzabase database. Gene name, their description, RAP ID, phenotypic trait and references were arranged from first column onwards.
	Gene symbol	Gene Description	RAP ID	Phenotypic traits	References
	FRRP1	E3 ligases of H2Bub1, C3HC4-type RING finger protein, Transcriptional regulation of anther development, Regulaton of flowering time by affecting histone H2B monoubiquitination	Os10g0565600	Flowering/ plant height	Oryzabase DB and DU et al., 2016
	PHYTOCHROME	Phytochrome A, Photoreceptor	Os03g0719800	Flowering	Oryzabase DB and Garg et al. 2006
	A (PHYA)
	Rdd1	Dof transcription factor, Promotion of nutrient ion uptake and accumulation	Os01g0264000	Flowering	Oryzabase DB and Iwamoto et al., 2009
	ehd2	Cys2/His2-type zinc finger transcription factor, Heading date	Os10g0419200	Flowering	Oryzabase DB and Matsubara et al., 2008
	pdhk	Similar to Pyruvate dehydrogenase kinase isoform 1 (EC 2.7.1.99).	Os03g0370000	Flowering	Oryzabase DB and Mukherjee et al., 2012
	OsEATB	AP2/ERF transcription factor, Regulation of the internode elongation	Os09g0457900	Plant height	Oryzabase DB and Qi et al. 2011
	AMT1;1	Ammonium transporter, Ammonium uptake, Ammonium transport	Os04g0509600	Root length	Oryzabase DB and Ranathunge et al., 2014
	OsMPS	R2R3-type MYB transcription factor, Adaptive growth regulation	Os02g0618400	Biomass	Oryzabase DB and Schmidt et al., 2013
	SERF1	Salt- and H2O2- responsive transcription factor, Salt tolerance	Os05g0420300	Germination	Oryzabase DB and Schmidt etal., 2014
	DRO1	Control of root system architecture, Drought avoidance	Os09g0439800	Root length	Oryzabase DB and Uga et al., 2013
	Ghd8	Putative HAP3 subunit of the CCAAT box-binding transcription factor, Flowering time, Short-day promotion, Long-day repression	Os08g0174500	Flowering/ plant height	Oryzabase DB and Wei et al., 2010
	Dwarf 88,D14	Alpha/beta hydrolase, Strigolactone receptor, Strigolactone perception, Reguration of shoot branching	Os03g0203200	Plant height	Oryzabase DB and Wei et al. 2010
	SGL	DUF1645 family protein, Regulation of stress-tolerance and grain length	Os02g0134200	Plant height	Oryzabase DB and Wu et al. 2014
	GHD7	CCT(CONSTANS, CONSTANS-LIKE, and TIMING OF CHLOROPHYLL A/B BINDING1) domain protein, Heading date, Long-day repression, Regulator of growth, development, and stress-response	Os07g0261200	Flowering/ plant height	Oryzabase DB and Xue et al., 2007
	DELAYED HEADING DATE1	GRAS protein, Regulation of heading date and yield	Os11g0706200	Flowering	Oryzabase DB and Zhang et al. 2019
	OsMPH1	Homeodomain-like containing protein.	Os06g0670300	Plant height	Oryzabase DB and Zhang et al. 2017
	OsNPF7.1	TGF-beta receptor, type I/II extracellular region family protein. (Os07t0603800-01);Similar to peptide transporter PTR2.	Os07g0603800	Biomass	Oryzabase DB
	OsNAR2.1, OsNRT3.1A	Partner protein of NRT2, Activator for NRT2, High-affinity nitrate transport	Os02g0595900	Biomass	Oryzabase DB
	OsCYP21-4, OsCYP-19, OsCYP21-2a, OsCYP21-2b, OsCYP21-2c	Cyclophilin-like domain containing protein.	Os07g0476500	Biomass	Oryzabase DB
	OsLC2	Chromatin remodeling factor, Protein containing PHD domain, FNIII domain and VID domain, Positive regulator of flowering, Regulation of leaf angle	Os02g0152500	Biomass	Oryzabase DB
	OsVIL1	Protein containing PHD domain, FNIII domain and VID domain, Positive regulator of flowering	Os12g0533500	Biomass	Oryzabase DB
	OsARF6a, OsARF6, ARF6	Similar to Auxin response factor 3.	Os02g0164900	Flowering	Oryzabase DB
	tufA, EF-Tu	Chloroplast translational elongation factor Tu.	Os02g0595700	Flowering	Oryzabase DB
	OsHSP70, OsEnS-45, EnS-45	Heat shock protein 70.	Os03g0277300	Flowering	Oryzabase DB
	OsUEV1A, UEV1A	Similar to CROC-1-like protein (Fragment).	Os03g0712300	Flowering	Oryzabase DB
	OsNIN7	Plant neutral invertase family protein.	Os04g0432400	Flowering	Oryzabase DB
	rr1, OsRR1, Rra9, OsRRA9	A-type response regulator, Cytokinin signaling	Os04g0442300	Flowering	Oryzabase DB
	OsBBX16, OsDBB3a	Zinc-finger protein R2931.	Os06g0152200	Flowering	Oryzabase DB
	OsDRP2A, DRP2A	Similar to Dynamin-like protein (Fragment).	Os06g0247800	Flowering	Oryzabase DB
	OsMB43, MB43	BTB/POZ-like domain containing protein.	Os10g0436100	Flowering	Oryzabase DB
	RFT1	Florigen, Flowering time, Long-day promotion	Os06g0157500	Flowering	Oryzabase DB
	OsbZIP09, OsbZIP9, OsABF6, ABF6, HBF2	bZIP transcription factor, Modulation of the floral transition, Floral repressor	Os01g0813100	Flowering	Oryzabase DB
	HESO1	Hypothetical conserved gene.	Os01g0846450	Flowering	Oryzabase DB
	OsUbDKgamma4, UbDKgamma4	Phosphatidylinositol 3-/4-kinase (PI3/4K) family protein, Ubiquitin-like domain kinase, Control of flowering time	Os02g0290500	Flowering	Oryzabase DB
	OsETR3, OsERS4, OS-ETR3, OsETR3a, OsETR3b, PK2, OsPK2	Similar to Ethylene receptor-like protein 2.	Os02g0820900	Flowering	Oryzabase DB
	OsHAP3I, NF-YB, CBF-A, NF-YB8, OsNF-YB8, NFYB8	Similar to Potential histone-like transcription factor.	Os03g0413000	Flowering	Oryzabase DB
	OsbZIP42, OsABF7, ABF7, HBF1	bZIP transcription factor, Modulation of the floral transition, Floral repressor	Os05g0489700	Flowering	Oryzabase DB
	OsHAP3F, NF-YB, CBF-A, NF-YB10, OsNF-YB10, NFYB10	Similar to Nuclear factor Y transcription factor subunit B homolog.	Os07g0606600	Flowering	Oryzabase DB
	Hd2(t), Hd2, qHD2(t), OsPRR37, Os-PRR37, PRR37, Prr4, OsPRR4, DTH7, OsCCT28, Ghd7.1, PRR37/Hd2, EH7-2, EH7-2/Hd2, Hd2/PRR37, PRR37-1a, PRR37-1b, PRR37-1c, PRR37-2a, PRR37- 2, HD7.2	Pseudo response regulator, Heading date, Long-day repression	Os07g0695100	Flowering	Oryzabase DB
	rbohA, OsrbohA, Os rbohA, OsRbohA, OsNox2, Nox2	Similar to respiratory burst oxidase protein B.	Os01g0734200	Germination	Oryzabase DB
	OsARL1e, ARL1e, OsSar1b, Sar1b, OsSar1a, Sar1a	Similar to GTP-binding protein SAR1A.	Os01g0338000	Germination	Oryzabase DB
	OsPIP1a, OsPIP1;1, PIP1a, RWC-1, PIP1-1, RWC1, OsPIP1-1, PIP1;1, PIP1-5	Aquaporin.	Os02g0666200	Germination	Oryzabase DB
	this1	Class III lipase, Regulation of tillering, plant height, and spikelet fertility	Os01g0751600	Plant height	Oryzabase DB
	OSFIE 2	WD40 Polycomb protein of the PRC2 complex, Regulation of vegetative and reproductive development	Os08g0137100	Plant height	Oryzabase DB
	Gn1a, OsCKX2, CKX2, ckx2, Gn1a/OsCKX2, Os CKX2, CKX2/Gn1a	Cytokinin oxidase/dehydrogenase, Regulation of grain production	Os01g0197700	Plant height	Oryzabase DB
	OsRH2, RH2, eIF4A-3	DEAD box RNA helicase homologous to eukaryotic initiation factor 4AIII (eIF4AIII), Core components of the exon junction complex (EJC), Regulation of plant height, pollen, and seed development	Os01g0639100	Plant height	Oryzabase DB
	OsARF2, ARF2, OsETT2, ETT2, ARF3a	Similar to Auxin response factor 2.	Os01g0670800	Plant height	Oryzabase DB
	d61*, dwf42, d61, OsBRI1, OSBRI1, BRI1, Os BRI1, Osbri1	Receptor serine/threonine kinase, Organ development through controlling cell division and elongation	Os01g0718300	Plant height	Oryzabase DB
	sd1, sd1 (d47, sd1-d, sd1-1), d49(sd1-r), d47, C20OX2, OsGA20ox-2, OsGA20ox2, GA20ox-2, GA20OX2, GA20ox2, sd-1, SD1-ja, SD1-in, sd1-2, Sd-1, GA20, 20ox2, Os20ox2	Similar to GA C20oxidase2.	Os01g0883800	Plant height	Oryzabase DB
	OsDCL3a	DEAD-like helicase, N-terminal domain containing protein.	Os01g0909200	Plant height	Oryzabase DB
	OsSDG725, OsSET8, ASHH2	SET domain domain containing protein.	Os02g0554000	Plant height	Oryzabase DB
	OsTSD2, OsQUA2, QUA2	Putative methyltransferase, Pectin synthesis and methylesterification, Root development, Cellular adhesion	Os02g0755000	Plant height	Oryzabase DB
	OsEXPLA1, EXPLA1, RIP3	Expansin-like protein A.	Os03g0132200	Plant height	Oryzabase DB
	OsJAZ3, JAZ3, OsJAZ 9, OsJAZ9, Os-JAZ9, JAZ9, OsTIFY11a	TIFY domain-containing transcriptional regulator, Salt and dehydration stress tolerance	Os03g0180800	Plant height	Oryzabase DB
	CER6/CUT1, CER6, CUT1, OsCER6, WSL4, KCS6, OsKCS6, CER6/CUT1/KCS6	beta-ketoacyl-CoA synthase, Homolog of Arabidopsis CER6, Leaf cuticular wax synthesis, Very-long-chain fatty acid (VLCFA) elongation	Os03g0220100	Plant height	Oryzabase DB
		Similar to NADH-ubiquinone oxidoreductase (Fragment).	Os03g0313000	Plant height	Oryzabase DB
	OsJAZ5, JAZ5, JAZ6, OsJAZ6, OsTIFY10A	Tify domain containing protein.	Os03g0402800	Plant height	Oryzabase DB
	lk3(t), lk3(t)*, SG3, GS3, SG3-GS3, OsGW3, OsGS3	Protein with plant-specific organ size regulation (OSR) domain, transmembrane region, TNFR/NGFR family cysteine-rich domain and VWFC module, Regulator of grain size and organ size	Os03g0407400	Plant height	Oryzabase DB
	brd1, OsDWARF, DWARF, OsBR6ox, BR6ox, CYP85A1, CYP85A4, OsDWF, CYP85A1/OsDWARF, OsBRD1, OsCYP85A1	Cytochrome P450 85A1 (EC 1.14.-.-) (C6-oxidase) (OsDWARF) (Dwarf protein).	Os03g0602300	Plant height	Oryzabase DB
	OsSEC3A	Subunit of the exocyst complex, Defense response	Os03g0625700	Plant height	Oryzabase DB
	Usaf, OsPS1-F, PS1-F	Similar to Photosystem-1 F subunit.	Os03g0778100	Plant height	Oryzabase DB
	CYP99A3	Similar to Cytochrome P450 CYP99A1 (EC 1.14.-.-) (Fragment).	Os04g0178400	Plant height	Oryzabase DB
	OsIM1, OsIM1a, OsIM2, OsIM, PTOX1	Protein similar to plastid terminal oxidase, Carotenoid and strigolactone synthesis	Os04g0668900	Plant height	Oryzabase DB
	OsEXO70A1, OsExo70A1, EXO70A1, OrysaA1_Exo70	Similar to H0723C07.3 protein.	Os04g0685600	Plant height	Oryzabase DB
	OsY14a, Y14a	RNA binding motif protein 8 family protein.	Os05g0140500	Plant height	Oryzabase DB
	OsSRS3, SAR1, OsSAR1	Kinesin 13 protein, Regulation of grain length and plant height	Os05g0154700	Plant height	Oryzabase DB
	d1, GPA1, GA1, RGA1, dwf1, XA7, RGA, D1/RGA1, D89	alpha;-subunit of GTP-binding protein, Signal transduction involved in morphogenesis, Gibberellin signal transduction, R gene-mediated disease resistance, Brassinosteroid (BR) response	Os05g0333200	Plant height	Oryzabase DB
	OsSec18, Sec18	Homologue of NSF (N-ethylmaleimide sensitive factor), ATPase, Regulation of vacuolar morphology in endosperm cell	Os05g0519400	Plant height	Oryzabase DB
	RPL1	Similar to cDNA clone:J023144O06, full insert sequence.	Os06g0245600	Plant height	Oryzabase DB
	d35, d35(t), dwf30, OsKOL2, KOL2, KO2, OsKO2, OSKO2, KO, CYP701A, CYP701A6, Os KO2, OsKOL2/CYP701A	Ent-kaurene oxidase (EC 1.14.13.78) (AtKO1) (Cytochrome P450 701A3).	Os06g0570100	Plant height	Oryzabase DB
	NAC11, ONAC011, ONAC11, OMTN4, OsY37, OsY37N, OsY37I, OsNAC1	NAC transcription factor, Positive regulator of heading and senescence during the reproductive phase	Os06g0675600	Plant height	Oryzabase DB
	Ghd2, Ghd7, OsCCT26, OsCMF8, OsI, Ghd7/Hd4, Hd4, EH7-1/Hd4, Ghd7-0a, EH7-1	CCT(CONSTANS, CONSTANS-LIKE, and TIMING OF CHLOROPHYLL A/B BINDING1) domain protein, Heading date, Long-day repression, Regulator of growth, development, and stress-response	Os07g0261200	Plant height	Oryzabase DB
	OsSIG1, SIG1, Os-SigA, OsSigA, Os Sig1, SIGA	RNA polymerase sigma-70 domain containing protein.	Os08g0163400	Plant height	Oryzabase DB
	OsFUT11, FUT11, FucTA, OsFucT	Alpha1,3-fucosyltransferase, Basipetal auxin transport, Gravitropic response, N-glycan biosynthesis	Os08g0472600	Plant height	Oryzabase DB
	OsSPY	O-linked N-acetylglucosamine transferase, Negative regulator of gibberellin (GA) signaling, Brassinosteroid (BR) synthesis	Os08g0559300	Plant height	Oryzabase DB
	OsDEP1, EP, qPE9-1, DN1, DEP1/DN1/qPE9-1, qNGR9, qDEP1	Unknown phosphatidylethanolamine-binding protein (PEBP) like domain protein, 426-amino-acid protein, homologous to the keratin-associated protein (KAP) 5-4 family, Panicle architecture, Panicle erectness	Os09g0441900	Plant height	Oryzabase DB
	brd2, OsBRD2, Dim/dwf1, Dim, dwf1, OsDWF1, DWF1, LTBSG1, OsLTBSG1	Dim/dwf1 protein, Cell elongation protein DIMINUTO/Dwarf1, Brassinosteroid (BR) biosynthesis	Os10g0397400	Plant height	Oryzabase DB
	nal2, nal3, cul2, OsWOX3A, Os NS, NS, OsNS, OsWOX3, OsNS1/OsNS2, OsPRS	WUS-type homenodomain protein, Leaf development	Os11g0102100	Plant height	Oryzabase DB
	OsRcaII, rca, RCAII, rcaII, OsRcaI, RCAI, ME137, OsRCA1, RCA	Similar to Ribulose bisphosphate carboxylase/oxygenase activase, chloroplastic.	Os11g0707000	Plant height	Oryzabase DB
	GIF1	SSXT family protein.	Os11g0615200	Plant height	Oryzabase DB
	G1L6	DUF640 domain containing protein, ALOG domain-containing nuclear protein, Reguration of plant height, floral development and grain yield, Spikelet morphogenesis	Os02g0811000	Plant height	Oryzabase DB
	GIF1	Transcriptional cofactor, Ortholog of Arabidopsis ANGUSTIFOLIA3(AN3), Regulation of stem, leaf and grain size, Positive regulation of cell proliferation	Os03g0733600	Plant height	Oryzabase DB
	OsDRM2, osdrm2, DRM2-1	DNA methyltransferase, Vegetative and reproductive development	Os03g0110800	Plant height/ Flowering	Oryzabase DB
	Hd5(t)*, Hd5, qHD5, HAP3H, OsHAP3H, NF-YB, CBF-A, DTH8, qHD5(t)*, Ghd8, Ghd8/DTH8, Lhd1, NF-YB11, OsNF-YB11, NFYB11, LH8, DTH8/Ghd8, RH8, DTH8/Ghd8/LHD1, CAR8, DTH8/Ghd8/ OsHAP3H	Putative HAP3 subunit of the CCAAT box-binding transcription factor, Flowering time, Short-day promotion, Long-day repression	Os08g0174500	Plant height/ Flowering	Oryzabase DB
	OsEXPA8, OsEXP8, osaEXPa1.17	Alpha-expansin, Mediation of the cell extension and growth, Root system architecture	Os01g0248900	Plant height/ Root length	Oryzabase DB
	OspPLAIIIalpha, pPLAIIIalpha	Patatin-related phospholipase A, Modulation of longitudinal growth of vegetative tissues and seeds	Os03g0254400	Plant height/ Root length	Oryzabase DB
	OsEXPA10, OsEXP10, osaEXPa1.28	Expansin, Al-inducible expansin, Root cell elongation	Os04g0583500	Plant height/ Root length	Oryzabase DB
	OsAAP12A, AAP12A, OsAAP3, AAP3	Amino acid permease, Transport of amino acids	Os06g0556000	Plant height/ Root length	Oryzabase DB
	Bc6*, Bc6, OsCesA9, CESA9, OsCESA9, OS_CESA09, OsCesA 9, CesA9, BC88	Cellulose synthase A catalytic subunit 9, Cell wall biosynthesis and plant growth	Os09g0422500	Plant height/ Root length	Oryzabase DB
	OsGNA1	Acyl-CoA N-acyltransferase domain containing protein.	Os09g0488000	Plant height/ Root length	Oryzabase DB
	CycA2;1, CycA2;os;1, Orysa;CycA2;1, OsCYCA2;1, CYCA2.2	Similar to Cyclin A-like protein (Fragment).	Os12g0502300	Plant height/ Root length	Oryzabase DB
	OspPLAIIIalpha	Patatin-related phospholipase A, Modulation of longitudinal growth of vegetative tissues and seeds	Os03g0254400	Plant height/ Root length	Oryzabase DB
	osk1, SnRK1A, OsSnRK1A, OsSNRK1a, SnRK1A/OSK1, SnRK1a	Similar to OSK1.	Os05g0530500	Plant height/ Root length / Biomass	Oryzabase DB
	OsRab6B2, Rab6B2, OsRab6a, Rab6a	Small GTPase, Regulation of iron homeostasis	Os03g0191400	Plant height/ Root length / Biomass	Oryzabase DB
	MFP, OsAIM, OsCHD, CHD	3-hydroxyacyl-CoA dehydrogenase, Multifunctional protein, RNA- and microtubule-binding protein, Salicylic acid (SA) biosynthesis, Maintenance of root meristem activity, Beta -oxidation of fatty acids	Os02g0274100	Root length	Oryzabase DB
	OSA8, OsA8, A8, osAHA8, AHA8, Os-HA1, OsHA1	Plasma membrane H+-ATPase (EC 3.6.1.3).	Os03g0100800	Root length	Oryzabase DB
	Os_F0701, OsAFB6, AFB6	Leucine-rich repeat, cysteine-containing subtype containing protein.	Os03g0187500	Root length	Oryzabase DB
	OsEIL1, EIN3, OsEIN3, MHZ6, OsEIL1a, EIL1a	Transcription factor involved in the ethylene signal transduction pathway, Positive regulator of ethylene response, Wound signaling	Os03g0324200	Root length	Oryzabase DB
	AL1a, AL1b, AL1c	Similar to predicted protein.	Os03g0425000	Root length	Oryzabase DB
	OsEXP3 (Os-EXP3), EXPA3, OsEXP3, Os-EXP3, OsaEXPa1.18, RiExD, Os-EXPA3, OsEXPA3	Expansin Os-EXPA3.	Os05g0276500	Root length	Oryzabase DB
	OsWD40-179, OsKTN80a	Katanin regulatory subunit P80a, Microtubule stabilizer, Root growth via regulating the cell elongation and division	Os10g0494800	Root length	Oryzabase DB
	DHAR1	Dehydroascorbate reductase	Os05g0116100	Root length	Oryzabase DB
	OsPIN2	Auxin efflux transporter, Polar auxin transport, Control of canopy architecture	Os06g0660200	Root length	Oryzabase DB
	OsAMT1.1	Ammonium transporter, Ammonium uptake, Ammonium transport	Os04g0509600	Root/ shoot length	Oryzabase DB
	Their full references are given below,
	Du, Y., He, W., Deng, C., Chen, X., Gou, L., Zhu, F., Guo, W., Zhang, J. and Wang, T., 2016. Flowering-related RING protein 1 (FRRP1) regulates flowering time and yield potential by affecting histone H2B monoubiquitination in rice (Oryza sativa). PloS one, 11(3), p.e0150458.
	Garg, A.K., Sawers, R.J., Wang, H., Kim, J.K., Walker, J.M., Brutnell, T.P., Parthasarathy, M.V., Vierstra, R.D. and Wu, R.J., 2006. Light-regulated overexpression of an Arabidopsis phytochrome A gene in rice alters plant architecture and increases grain yield. Planta, 223(4), pp.627-636.
	Iwamoto, M., Higo, K. and Takano, M., 2009. Circadian clock?and phytochrome?regulated Dof?like gene, Rdd1, is associated with grain size in rice. Plant, cell & environment, 32(5), pp.592-603.
	Matsubara, K., Yamanouchi, U., Wang, Z.X., Minobe, Y., Izawa, T. and Yano, M., 2008. Ehd2, a rice ortholog of the maize INDETERMINATE1 gene, promotes flowering by up-regulating Ehd1. Plant physiology, 148(3), pp.1425-1435.
	Mukherjee, R., Gayen, S., Chakraborty, A., Bhattacharyya, J., Maiti, M.K., Basu, A. and Sen, S.K., 2012. Double-stranded RNA-mediated downregulation of pdhk gene expression to shorten maturation time of a late maturing native indica rice cultivar, Badshahbhog. Crop science, 52(4), pp.1743-1753.
	Qi, W., Sun, F., Wang, Q., Chen, M., Huang, Y., Feng, Y.Q., Luo, X. and Yang, J., 2011. Rice ethylene-response AP2/ERF factor OsEATB restricts internode elongation by down-regulating a gibberellin biosynthetic gene. Plant physiology, 157(1), pp.216-228.
	Ranathunge, K., El-Kereamy, A., Gidda, S., Bi, Y.M. and Rothstein, S.J., 2014. AMT1; 1 transgenic rice plants with enhanced NH4+ permeability show superior growth and higher yield under optimal and suboptimal NH4+ conditions. Journal of Experimental Botany, 65(4), pp.965-979.
	Schmidt, R., Schippers, J.H., Mieulet, D., Obata, T., Fernie, A.R., Guiderdoni, E. and Mueller?Roeber, B., 2013. MULTIPASS, a rice R2R3?type MYB transcription factor, regulates adaptive growth by integrating multiple hormonal pathways. The Plant Journal, 76(2), pp.258-273.
	Schmidt, R., Schippers, J.H., Mieulet, D., Watanabe, M., Hoefgen, R., Guiderdoni, E. and Mueller-Roeber, B., 2014. SALT-RESPONSIVE ERF1 is a negative regulator of grain filling and gibberellin-mediated seedling establishment in rice. Molecular plant, 7(2), pp.404-421.
	Uga, Y., Sugimoto, K., Ogawa, S., Rane, J., Ishitani, M., Hara, N., Kitomi, Y., Inukai, Y., Ono, K., Kanno, N. and Inoue, H., 2013. Control of root system architecture by DEEPER ROOTING 1 increases rice yield under drought conditions. Nature genetics, 45(9), p.1097.
	Wei, X., Xu, J., Guo, H., Jiang, L., Chen, S., Yu, C., Zhou, Z., Hu, P., Zhai, H. and Wan, J., 2010. DTH8 suppresses flowering in rice, influencing plant height and yield potential simultaneously. Plant physiology, 153(4), pp.1747-1758.
	Wei, X., Xu, J., Guo, H., Jiang, L., Chen, S., Yu, C., Zhou, Z., Hu, P., Zhai, H. and Wan, J., 2010. DTH8 suppresses flowering in rice, influencing plant height and yield potential simultaneously. Plant physiology, 153(4), pp.1747-1758.
	Wu, T., Shen, Y., Zheng, M., Yang, C., Chen, Y., Feng, Z., Liu, X., Liu, S., Chen, Z., Lei, C. and Wang, J., 2014. Gene SGL, encoding a kinesin-like protein with transactivation activity, is involved in grain length and plant height in rice. Plant cell reports, 33(2), pp.235-244.
	Xue, W., Xing, Y., Weng, X., Zhao, Y., Tang, W., Wang, L., Zhou, H., Yu, S., Xu, C., Li, X. and Zhang, Q., 2008. Natural variation in Ghd7 is an important regulator of heading date and yield potential in rice. Nature genetics, 40(6), p.761.
	Zhang, H., Zhu, S., Liu, T., Wang, C., Cheng, Z., Zhang, X., Chen, L., Sheng, P., Cai, M., Li, C. and Wang, J., 2019. DELAYED HEADING DATE 1 interacts with Os HAP 5C/D, delays flowering time and enhances yield in rice. Plant biotechnology journal, 17(2), pp.531-539.
	Zhang, Y., Yu, C., Lin, J., Liu, J., Liu, B., Wang, J., Huang, A., Li, H. and Zhao, T., 2017. OsMPH1 regulates plant height and improves grain yield in rice. PloS one, 12(7), p.e0180825.
