# Supplementary material for: Nitrogen Use Efficiency Phenotype and Associated Genes: Roles of Germination, Flowering, Root/Shoot Length and Biomass
Source: Front Plant Sci. 2021 Jan 20;11:587464. doi: 10.3389/fpls.2020.587464 (PMC7855041; doi:10.3389/fpls.2020.587464)
Supplement: Supplementary Table 7 — N responsive genes listed for shortlisted phenotypic parameters and associated to yield. [file Table_7.XLSX]

## Sheet: Supplementary Tabls S7
Supplementary Table S7: N responsive genes listed for shortlisted phenotypic traits and associated to yield:105 above mentioned genes were searched for yield related traits and the common genes for these two traits were mined for their N response from our N responsive microarrays.
	N-responsive ID	Phenotypic Traits	Gene Name	Description
	Os02g0618400	Biomass	OsMPS	R2R3-type MYB transcription factor, Adaptive growth regulation
	Os02g0595700	Flowering	tufA, EF-Tu	Chloroplast translational elongation factor Tu.
	Os03g0277300	Flowering	OsHSP70, OsEnS-45, EnS-45	Heat shock protein 70.
	Os04g0432400	Flowering	OsNIN7	Plant neutral invertase family protein.
	Os04g0442300	Flowering	rr1, OsRR1, Rra9, OsRRA9	A-type response regulator, Cytokinin signaling
	Os06g0247800	Flowering	OsDRP2A, DRP2A	Similar to Dynamin-like protein (Fragment).
	Os01g0264000	Flowering	Rdd1	Dof transcription factor, Promotion of nutrient ion uptake and accumulation
	Os02g0290500	Flowering	OsUbDKgamma4, UbDKgamma4	Phosphatidylinositol 3-/4-kinase (PI3/4K) family protein, Ubiquitin-like domain kinase, Control of flowering time
	Os02g0820900	Flowering	OsETR3, OsERS4, OS-ETR3, OsETR3a, OsETR3b, PK2, OsPK2	Similar to Ethylene receptor-like protein 2.
	Os03g0413000	Flowering	OsHAP3I, NF-YB, CBF-A, NF-YB8, OsNF-YB8, NFYB8	Similar to Potential histone-like transcription factor.
	Os07g0606600	Flowering	OsHAP3F, NF-YB, CBF-A, NF-YB10, OsNF-YB10, NFYB10	Similar to Nuclear factor Y transcription factor subunit B homolog.
	Os07g0695100	Flowering	Hd2(t), Hd2, qHD2(t), OsPRR37, Os-PRR37, PRR37, Prr4, OsPRR4, DTH7, OsCCT28, Ghd7.1, PRR37/Hd2, EH7-2, EH7-2/Hd2, Hd2/PRR37, PRR37-1a, PRR37-1b, PRR37-1c, PRR37-2a, PRR37- 2, HD7.2	Pseudo response regulator, Heading date, Long-day repression
	Os01g0670800	Plant height	OsARF2, ARF2, OsETT2, ETT2, ARF3a	Similar to Auxin response factor 2.
	Os01g0718300	Plant height	d61*, dwf42, d61, OsBRI1, OSBRI1, BRI1, Os BRI1, Osbri1	Receptor serine/threonine kinase, Organ development through controlling cell division and elongation
	Os01g0883800	Plant height	sd1, sd1 (d47, sd1-d, sd1-1), d49(sd1-r), d47, C20OX2, OsGA20ox-2, OsGA20ox2, GA20ox-2, GA20OX2, GA20ox2, sd-1, SD1-ja, SD1-in, sd1-2, Sd-1, GA20, 20ox2, Os20ox2	Similar to GA C20oxidase2.
	Os02g0755000	Plant height	OsTSD2, OsQUA2, QUA2	Putative methyltransferase, Pectin synthesis and methylesterification, Root development, Cellular adhesion
	Os03g0132200	Plant height	OsEXPLA1, EXPLA1, RIP3	Expansin-like protein A.
	Os03g0180800	Plant height	OsJAZ3, JAZ3, OsJAZ 9, OsJAZ9, Os-JAZ9, JAZ9, OsTIFY11a	TIFY domain-containing transcriptional regulator, Salt and dehydration stress tolerance
	Os03g0402800	Plant height	OsJAZ5, JAZ5, JAZ6, OsJAZ6, OsTIFY10A	Tify domain containing protein.
	Os03g0602300	Plant height	brd1, OsDWARF, DWARF, OsBR6ox, BR6ox, CYP85A1, CYP85A4, OsDWF, CYP85A1/OsDWARF, OsBRD1, OsCYP85A1	Cytochrome P450 85A1 (EC 1.14.-.-) (C6-oxidase) (OsDWARF) (Dwarf protein).
	Os03g0778100	Plant height	Usaf, OsPS1-F, PS1-F	Similar to Photosystem-1 F subunit.
	Os04g0178400	Plant height	CYP99A3	Similar to Cytochrome P450 CYP99A1 (EC 1.14.-.-) (Fragment).
	Os04g0668900	Plant height	OsIM1, OsIM1a, OsIM2, OsIM, PTOX1	Protein similar to plastid terminal oxidase, Carotenoid and strigolactone synthesis
	Os06g0245600	Plant height	RPL1	Similar to cDNA clone:J023144O06, full insert sequence.
	Os09g0441900	Plant height	OsDEP1, EP, qPE9-1, DN1, DEP1/DN1/qPE9-1, qNGR9, qDEP1	Unknown phosphatidylethanolamine-binding protein (PEBP) like domain protein, 426-amino-acid protein, homologous to the keratin-associated protein (KAP) 5-4 family, Panicle architecture, Panicle erectness
	Os11g0707000	Plant height	OsRcaII, rca, RCAII, rcaII, OsRcaI, RCAI, ME137, OsRCA1, RCA	Similar to Ribulose bisphosphate carboxylase/oxygenase activase, chloroplastic.
	Os04g0583500	Plant height/ Root length	OsEXPA10, OsEXP10, osaEXPa1.28	Expansin, Al-inducible expansin, Root cell elongation
	Os09g0439800	Root length	DRO1	Control of root system architecture, Drought avoidance
	Os02g0274100	Root length	MFP, OsAIM, OsCHD, CHD	3-hydroxyacyl-CoA dehydrogenase, Multifunctional protein, RNA- and microtubule-binding protein, Salicylic acid (SA) biosynthesis, Maintenance of root meristem activity, Beta -oxidation of fatty acids
	Os03g0100800	Root length	OSA8, OsA8, A8, osAHA8, AHA8, Os-HA1, OsHA1	Plasma membrane H+-ATPase (EC 3.6.1.3).
	Os03g0187500	Root length	Os_F0701, OsAFB6, AFB6	Leucine-rich repeat, cysteine-containing subtype containing protein.
	Os03g0425000	Root length	AL1a, AL1b, AL1c	Similar to predicted protein.
	Os04g0509600	Root length	AMT1;1	Ammonium transporter, Ammonium uptake, Ammonium transport
	Os05g0116100	Root length	DHAR1	Dehydroascorbate reductase
