# Supplementary material for: Nitrogen Use Efficiency Phenotype and Associated Genes: Roles of Germination, Flowering, Root/Shoot Length and Biomass
Source: Front Plant Sci. 2021 Jan 20;11:587464. doi: 10.3389/fpls.2020.587464 (PMC7855041; doi:10.3389/fpls.2020.587464)
Supplement: Supplementary Table 8 — Impact of normal N vis-a-vis low N on each of the vegetative parameters correlated with yield and NUE. [file Table_8.XLSX]

## Sheet: Supplementary Table S8
	Supplementary Table S8. Impact of normal N vis-a-vislow N on each of the vegetative parameters correlated with yield and NUE. The% difference made by normal N vis-à-vis low N on each of the parameters, using either combined nitrate and urea dataof all genotypes, urea only or nitrate only, as described in the legends for Fig. 3. The last row shows the % difference made by urea over nitrate, poolin…
		Germination (G)	Shoot length before harvest (V7)	Freshbiomass (without panicle)(V11)	Shoot length after harvest (V12)	Root length	Total plant height	Dry biomass (without panicle) at harvest (V15)	Flowering	Total grain yield	NUE
						(V13)	(V14)		(R1)	(R3)
	Differential effect of N (%)in normal N minus low N	**	***	***	***	*	***	***	***	***
		- 16.39⁎α	+ 8.9⁎α	+ 35.8⁎α	+ 9.9⁎α	+ 5.72⁎α	+ 9.4⁎α	+ 29.9⁎α	- 4.0⁎α	- 18 α	***
											-91.5
	Differential effect of nitrate (%)in normal N minus low N
		**	***	***	***	***	***	***	ns	ns	***
		- 10.7⁎α	+ 14.6⁎α	+ 39.7⁎α	+ 14.6⁎α	+ 16.8⁎ns	+ 15.9⁎α	+ 34.9⁎α	- 4.7ns ns	- 12.0α	-91.2
	Differential effect of urea (%)in normal N minus low N
		***	**	***	**	ns	ns	***	*	***	***
		- 22⁎α	+ 3.31⁎α	+ 31.3⁎α	+ 5.36⁎α	- 4.47⁎α	+ 3.35⁎α	+ 24.3⁎α	- 3.31⁎α	- 21.2 α	-91.75
